# Supplementary material for: Developing a framework regarding a complex risk based methodology in the evaluation of hazards associated with medicinal products sourced via the internet
Source: Saudi Pharm J. 2020 Nov 6;28(12):1733–42. doi: 10.1016/j.jsps.2020.10.018 (PMC7783221; doi:10.1016/j.jsps.2020.10.018)
Supplement: Supplementary supplement 2 [file mmc2.xlsx]

## Sheet: Risk assessment score
			INTRINSIC RISK											EXTRINSIC RISK		COUNTERFEIT RISK	TOTAL PATIENT SAFETY RISK	Weighted patient safety risk (divided by 10)	Categories based on the weighted patient safety risk 0-0,25 low 0,25-0,75 medium 0,75-1 high
No.	INN, ATC of active pharmaceutical ingredients	Product name	1. General pharmaceutical risk (0-4)		2. Therapeutic risk (0-5)					3. Risk of microbiological contamination (0-3)				4. Augmented demand for online purchase (0-2)		5. Unregistered/unlicensed	Maximum 15
			1. Dosage form (0-1)	2. Application (0-3)	1. Mode of action	2. Systemic absorption	3. Inflammatory ophthalmic indication	4. Narrow therapeutic index (NTI)	5. Special patient group	1. Single-dose vs. Multi-dose or antimicrobial filter	2. Preservative content	3. API is an antibiotic		1. Risk from limited access (0-1)	2. Risk from misuse (0-1)	1. Unregistered, investigational, or withdrawn product (0-1)
1	betaxolol, S01ED02	BETOPTIC 5 m+H20:H29g/ml (eye drop)	1	1	1	1	0	0	0	1	0	1		0	0	0	6	0.6	Medium
2	brinzolamide, S01EC04	AZOPT 10 mg/ml (suspension eye drop)	1	1	1	0	1	0	0	1	0	1		0	0	0	6	0.6	Medium
3	ciprofloxacin, S03AA07	CILOXAN 3 mg/ml (eye and ear drop)	1	1	0	0	1	0	1	1	0	0		0	0	0	5	0.5	Medium
4	sodium cromoglicate, S01GX01	ALLEOPTI 20 mg/ml (eye drop)	1	2	0	1	0	0	0	1	0	1		0	0	0	6	0.6	Medium
5	cyclopentolate, S01FA04	HUMAPENT 5 mg/ml (eye drop)	1	1	1	1	1	1	0	1	0	1		1	0	0	9	0.9	High
5	antazoline & tetryzoline, S01GA52	SPERSALLERG 0,5 mg/ml+0,4 mg/ml (eye drop)	1	2	0	1	0	0	0	1	0	1		0	0	0	6	0.6	Medium
7	tetryzoline, S01GA02	VISINE CLASSIC 0,5 mg/ml (eye drop)	1	2	0	1	0	0	0	1	0	1		0	0	0	6	0.6	Medium
8	dorzolamide & timolol , S01ED51	COSOPT UNO 20 mg/ml+5 mg/ml (multi dose eye drop)	1	3	1	1	1	0	0	1	0	1		1	0	0	10	1	High
9	latanopros & timolol, S01ED51	XALACOM 0,05 mg/ml + 5 mg/ml (eye drop)	1	1	1	1	1	0	0	1	0	1		0	0	0	7	0.7	Medium
10	travoprost, S01EE04	TRAVATAN 40 microgram /ml (eye drop)	1	2	1	1	0	0	0	1	0	1		0	0	0	7	0.7	Medium
